# Supplementary material for: Long-term push–pull cropping system shifts soil and maize-root microbiome diversity paving way to resilient farming system
Source: BMC Microbiol. 2024 Mar 18;24:92. doi: 10.1186/s12866-024-03238-z (PMC10946131; doi:10.1186/s12866-024-03238-z)
Supplement: Supplementary file 2 — Supplementary Material 2. [file 12866_2024_3238_MOESM2_ESM.zip]

Archive with 2 entries (2 files):
- Jalloh A.A et al. Push-pull_16S_Additional file_2B_stat_analysis.pdf
- Jalloh A.A et al. Push-pull_ITS_Additional file_2A_stat_analysis-doc.pdf
