# Supplementary material for: Long-term push–pull cropping system shifts soil and maize-root microbiome diversity paving way to resilient farming system
Source: BMC Microbiol. 2024 Mar 18;24:92. doi: 10.1186/s12866-024-03238-z (PMC10946131; doi:10.1186/s12866-024-03238-z)
Supplement: Supplementary file 3 — Supplementary Material 3. [file 12866_2024_3238_MOESM3_ESM.xlsx]

## Sheet: Sheet1
CroppingSystem	pH	EC	P	K	Na	Ca	Mg	Fe	Mn	Cu	Zn	B	Mo	S	N	OC	EA	ESP
PPT	5.87	0.16	24.23	78.41	9.96	457.87	109.66	106.18	201.47	1.81	1.33	1.44	0.02	21.01	0.15	1.59	1.1	1.26177
PPT	5.49	0.05	19.4	84.17	10.27	1410.88	199.78	122.77	265.6	4.71	6.75	1.44	0.02	7.05	0.15	1.25	0.9	0.498803
PPT	5.88	0.06	27.17	108.38	10.49	1285.67	193.43	94.77	292.87	2.54	5.89	1.44	0.02	14.32	0.13	1.18	0.6	0.547087
PPT	5.99	0.07	12.64	66.74	9.9	689.16	95.2	162.8	329.4	3.69	4.64	1.44	0.02	9.56	0.15	0.81	1.2	0.969478
PPT	5.54	0.13	18.03	122.03	9.8	567.14	160.03	89.09	148.21	1.94	1.86	1.4	0.02	11.73	0.1	0.99	1.9	0.946413
PPT	5.91	0.04	14.67	110.19	9.88	767.05	164.69	71.37	128.32	1.93	2.85	1.38	0.02	12.12	0.17	0.98	1.2	0.779619
PPT	5.55	0.04	16.13	108.69	9.32	763.21	151.92	95.22	297.25	1.87	2.15	1.35	0.02	11.99	0.09	1.98	1.7	0.753221
PPT	5.59	0.17	21.73	101.55	9.89	1369.15	201.47	103.15	306.85	4.75	6.1	1.43	0.02	6.35	0.19	1.92	0.9	0.488644
PPT	5.3	0.05	65.74	42.42	8.7	255.05	32.44	152.31	53.3	1.16	2.59	1.46	0.02	12.2	0.16	0.95	1.5	2.24159
PPT	5.61	0.04	10.25	97.22	8.78	457.21	64.37	111.26	57.68	1.12	1.69	1.47	0.02	6.92	0.17	1.54	0.8	1.23122
Mono	5.15	0.05	6.99	108.52	10.35	1539.92	176.63	51.54	126.16	1.73	8.53	1.44	0.02	3.92	0.09	0.83	0.9	0.475188
Mono	4.91	0.03	15.6	102.5	10.83	1070.05	193.12	124.11	284.47	2.59	2.34	1.48	0.03	9.08	0.03	0.3	1.4	0.650154
Mono	4.99	0.07	12.64	66.74	9.9	689.16	95.2	162.8	329.4	3.69	4.64	1.44	0.02	9.56	0.05	0.51	1.2	0.969478
Mono	5.14	0.05	26.91	51.66	9.22	790.83	156.36	121.64	194.54	1.92	3.71	1.48	0.03	7.6	0.07	0.65	0.7	0.741253
Mono	4.91	0.14	16.34	93.49	9.96	1105.02	187.92	115.03	250.34	2.62	11.14	1.41	0.02	9.43	0.15	1.74	1.6	0.589348
Mono	5.34	0.05	23.6	86.14	10.35	1110.86	212.22	178.98	137.93	1.26	1.64	1.45	0.02	9.21	0.07	0.8	0.8	0.595308
Mono	4.75	0.02	9.12	58.19	9.52	347.85	87.43	72.42	156.7	1.59	0.96	1.43	0.02	14.8	0.06	0.69	1.4	1.56424
Mono	4.96	0.04	14.53	161.21	9.92	559.36	158.96	81.67	223.82	1.86	2.22	1.44	0.02	13.23	0.11	1.01	1.2	0.946843
Mono	4.18	0.03	27.29	44.22	8.53	361.25	47.18	86.78	55.38	0.9	0.97	1.51	0.02	6.28	0.03	0.24	0.8	1.58278
Mono	5.05	0.03	13.45	60.57	8.33	507.5	49.68	54.29	42	1.62	0.5	1.5	0.02	4.99	0.02	0.16	0.6	1.15495
