# Supplementary material for: Long-term push–pull cropping system shifts soil and maize-root microbiome diversity paving way to resilient farming system
Source: BMC Microbiol. 2024 Mar 18;24:92. doi: 10.1186/s12866-024-03238-z (PMC10946131; doi:10.1186/s12866-024-03238-z)
Supplement: Supplementary file 4 — Supplementary Material 4. [file 12866_2024_3238_MOESM4_ESM.xlsx]

## Sheet: Sheet1
Sample	Location	Lat	Long	Country	Cropping System	Sample Type	Date
S1	Siaya	0.0547917	34.2876	Kenya	Maize-Monoculture	Soil/Root	2022-02-17
S2	Siaya	0.0548611	34.2869	Kenya	Push-Pull	Soil/Root	2022-02-17
S3	Siaya	0.154167	34.3541	Kenya	Maize-Monoculture	Soil/Root	2022-02-17
S4	Siaya	0.00611111	34.2703	Kenya	Push-Pull	Soil/Root	2022-02-17
S5	Siaya	0.0408	34.3054	Kenya	Maize-Monoculture	Soil/Root	2022-02-17
S6	Siaya	0.0273361	34.3091	Kenya	Push-Pull	Soil/Root	2022-02-17
S7	Siaya	0.188642	34.3609	Kenya	Maize-Monoculture	Soil/Root	2022-02-18
S8	Siaya	0.188958	34.3614	Kenya	Push-Pull	Soil/Root	2022-02-18
S9	Siaya	0.583694	34.604	Kenya	Maize-Monoculture	Soil/Root	2022-02-18
S10	Siaya	0.00663056	34.589	Kenya	Push-Pull	Soil/Root	2022-02-18
S11	Vihiga	0.620667	34.5661	Kenya	Maize-Monoculture	Soil/Root	2022-02-20
S12	Vihiga	0.0404722	34.6174	Kenya	Push-Pull	Soil/Root	2022-02-20
S13	Vihiga	0.0403056	34.605	Kenya	Maize-Monoculture	Soil/Root	2022-02-20
S14	Vihiga	0.0341667	34.6088	Kenya	Push-Pull	Soil/Root	2022-02-20
S15	Vihiga	0.617194	34.5634	Kenya	Maize-Monoculture	Soil/Root	2022-02-20
S16	Vihiga	0.0395556	34.6124	Kenya	Push-Pull	Soil/Root	2022-02-20
S17	Bungoma	0.620222	34.5653	Kenya	Maize-Monoculture	Soil/Root	2022-02-21
S18	Bungoma	0.592111	34.5741	Kenya	Push-Pull	Soil/Root	2022-02-21
R19	Bungoma	0.675889	34.4779	Kenya	Maize-Monoculture	Soil/Root	2022-02-21
R20	Bungoma	0.616972	34.4797	Kenya	Push-Pull	Soil/Root	2022-02-21
